# Supplementary material for: NMDA Autoimmune Encephalitis and Severe Persistent Hypokalemia in a Pregnant Woman
Source: Brain Sci. 2022 Feb 5;12(2):221. doi: 10.3390/brainsci12020221 (PMC8869825; doi:10.3390/brainsci12020221)
Supplement: Supplementary file 1 [file brainsci-12-00221-s001.zip]

Archive with 1 entries (1 files):
- brainsci-1540896-Sup.pdf
